# Supplementary material for: Genome-Wide Analyses of MADS-Box Genes in Humulus lupulus L. Reveal Potential Participation in Plant Development, Floral Architecture, and Lupulin Gland Metabolism
Source: Plants (Basel). 2022 May 3;11(9):1237. doi: 10.3390/plants11091237 (PMC9100628; doi:10.3390/plants11091237)
Supplement: Supplementary file 1 [file plants-11-01237-s001.zip]

Archive with 1 entries (1 files):
- plants-1670456-supplementary.pdf
